# Supplementary material for: Characterization of Pseudomonas spp. and Associated Proteolytic Properties in Raw Milk Stored at Low Temperatures
Source: Front Microbiol. 2017 Nov 8;8:2158. doi: 10.3389/fmicb.2017.02158 (PMC5682325; doi:10.3389/fmicb.2017.02158)
Supplement: Supplementary file 1 [file Data_Sheet_1.XLSX]

## Sheet: 工作表1
The detailed informations of 143 isolates obtained from 87 bulk tanks in Shaanxi Province, China. -, no observation; +, existed
No.		Isolate	Identification	Extracellular protease activity on milk agar (d)					Proteolytic activity quantification (μmol of glycin equivalents mL−1)				aprX
	Group			2°C	4°C	7°C	10°C	25°C	2°C	4°C	7°C	10°C
1	Pseudomonas fluorescens group	62-2	Pseudomonas azotoformans	-	-	3	1	1	-	-	-	2.9467	+
2		80-2	Pseudomonas azotoformans	-	3	3	3	1	-	-	2.12671	2.40977	+
3		88-4	Pseudomonas azotoformans	-	-	-	-	-	-	-	-	-	-
4		141-3	Pseudomonas azotoformans	-	-	-	-	4	-	-	-	-	+
5		161-1	Pseudomonas azotoformans	3	3	3	2	1	-	-	-	2.36	+
6		185-3	Pseudomonas azotoformans	-	-	-	-	4	-	-	-	-	+
7		43-3	Pseudomonas brenneri	-	-	-	-	5	-	-	-	-	+
8		112-3	Pseudomonas brenneri	3	-	-	3	3	-	-	-	2.58	+
9		9-4	Pseudomonas cedrina	-	5	4	1	-	-	-	-	3.65259	+
10		95-2	Pseudomonas cedrina	-	-	-	-	-	-	-	-	-	+
11		113-1	Pseudomonas cedrina	-	-	-	-	-	-	-	-	-	-
12		165-4	Pseudomonas cedrina	-	3	3	1	1	-	-	-	3.02	+
13		191-2	Pseudomonas cedrina	-	-	-	-	-	-	-	-	-	-
14		8-2	Pseudomonas fluorescens	-	-	-	-	5	-	-	-	-	+
15		10-3	Pseudomonas fluorescens	-	-	3	-	4	-	-	-	-	+
16		19-2	Pseudomonas fluorescens	-	-	2	2	-	-	-	-	-	+
17		22-4	Pseudomonas fluorescens	-	-	5	-	4	-	-	-	-	+
18		46-4	Pseudomonas fluorescens	-	-	-	-	-	-	-	-	-	+
19		57-2	Pseudomonas fluorescens	3	3	3	2	1	-	-	-	-	+
20		68-1	Pseudomonas fluorescens	-	3	3	3	1	-	-	2.05792	-	+
21		70-1	Pseudomonas fluorescens	-	-	-	-	-	-	-	-	-	+
22		74-2	Pseudomonas fluorescens	-	2	2	3	4	-	3.65789	3.27566	-	+
23		79-4	Pseudomonas fluorescens	-	-	-	-	5	-	-	-	-	+
24		82-1	Pseudomonas fluorescens	-	-	-	4	4	-	-	-	-	+
25		84-7	Pseudomonas fluorescens	-	-	3	-	4	-	-	-	-	+
26		85-3	Pseudomonas fluorescens	-	-	3	2	4	-	-	2.07733	3.31831	+
27		86-4	Pseudomonas fluorescens	-	-	-	-	1	-	-	-	-	+
28		87-1	Pseudomonas fluorescens	-	-	3	2	2	-	-	2.2472	2.94585	+
29		88-1	Pseudomonas fluorescens	-	-	-	-	5	-	-	-	-	+
30		90-1	Pseudomonas fluorescens	-	2	2	2	1	-	1.9989	-	-	+
31		91-2	Pseudomonas fluorescens	-	-	-	-	5	-	-	-	-	+
32		93-2	Pseudomonas fluorescens	-	1	1	1	1	-	3.34962	3.33701	2.14484	+
33		93-3	Pseudomonas fluorescens	-	3	2	2	1	-	-	2.02895	2.50142	+
34		99-2	Pseudomonas fluorescens	-	-	5	5	4	-	-	-	-	+
35		99-4	Pseudomonas fluorescens	-	-	-	-	4	-	-	-	-	+
36		103-1	Pseudomonas fluorescens	-	4	4	4	4	-	-	2.02874	-	+
37		106-3	Pseudomonas fluorescens	-	-	3	3	2	-	-	3.48905	2.91016	+
38		108-1	Pseudomonas fluorescens	2	2	-	-	3	3.28862	3.38385	-	-	+
39		114-2	Pseudomonas fluorescens	-	5	5	4	1	-	-	-	-	+
40		116-2	Pseudomonas fluorescens	-	-	-	4	4	-	-	-	-	+
41		117-2	Pseudomonas fluorescens	-	-	3	3	3	-	-	-	-	+
42		118-3	Pseudomonas fluorescens	-	2	2	2	-	-	2.44	3.1	2.52	+
43		129-3	Pseudomonas fluorescens	5	5	5	3	1	-	-	-	-	+
44		132-2	Pseudomonas fluorescens	-	4	4	3	1	-	-	-	-	+
45		135-6	Pseudomonas fluorescens	-	-	5	5	1	-	-	-	-	+
46		140-3	Pseudomonas fluorescens	3	3	3	2	1	-	-	-	2.01	+
47		141-1	Pseudomonas fluorescens	-	-	-	5	4	-	-	-	-	+
48		141-6	Pseudomonas fluorescens	-	-	5	5	3	-	-	-	-	+
49		143-2	Pseudomonas fluorescens	-	5	4	3	-	-	-	-	-	+
50		148-2	Pseudomonas fluorescens	-	4	3	3	2	-	-	-	-	+
51		149-2	Pseudomonas fluorescens	5	4	2	2	1	-	-	3.65	2.32	+
52		152-2	Pseudomonas fluorescens	-	-	-	-	-	-	-	-	-	+
53		152-3	Pseudomonas fluorescens	-	-	3	3	3	-	-	-	-	+
54		154-1	Pseudomonas fluorescens	-	-	5	4	-	-	-	-	-	+
55		162-2	Pseudomonas fluorescens	-	-	5	3	-	-	-	-	-	+
56		164-2	Pseudomonas fluorescens	-	-	3	3	-	-	-	2	-	+
57		171-2	Pseudomonas fluorescens	-	3	3	3	2	-	-	-	-	+
58		172-2	Pseudomonas fluorescens	-	3	1	1	1	-	-	2.98	3.01	+
59		181-1	Pseudomonas fluorescens	5	5	2	2	1	-	-	2.26	2.39	+
60		181-4	Pseudomonas fluorescens	-	-	-	-	4	-	-	-	-	+
61		190-1	Pseudomonas fluorescens	-	1	3	3	-	-	3.12	-	-	+
62		198-1	Pseudomonas fluorescens	-	-	2	3	2	-	-	2	-	+
63		25-3	Pseudomonas fluorescens	3	3	2	2	1	-	-	3.31868	3.11143	+
64		39-3	Pseudomonas fluorescens	5	4	2	2	1	-	-	-	-	+
65		49-2	Pseudomonas fluorescens	-	-	4	-	4	-	-	-	-	+
66		73-2	Pseudomonas fluorescens	2	2	2	2	2	2.04213	-	2.38814	-	+
67		75-1	Pseudomonas fluorescens	-	-	3	3	2	-	-	-	-	+
68		77-1	Pseudomonas fluorescens	3	3	2	3	1	-	-	3.50776	-	+
69		99-3	Pseudomonas fluorescens	-	4	4	5	-	-	-	-	-	+
70		109-3	Pseudomonas fluorescens	4	3	3	2	1	-	2.07	2.55	3.7	+
71		127-3	Pseudomonas fluorescens	-	4	3	2	1	-	-	-	-	+
72		169-1	Pseudomonas fluorescens	-	2	2	3	-	-	2.66	3.08	-	+
73		183-1	Pseudomonas fluorescens	-	5	5	5	1	-	-	-	-	+
74		200-2	Pseudomonas fluorescens	-	-	-	-	-	-	-	-	-	+
75		18-4	Pseudomonas gessardii	-	-	3	-	3	-	-	2.45432	-	+
76		65-1	Pseudomonas gessardii	-	3	3	1	1	-	2.05699	-	3.59362	+
77		77-2	Pseudomonas gessardii	-	-	3	1	-	-	-	-	2.84465	+
78		103-3	Pseudomonas gessardii	-	2	3	3	2	-	3.62491	2.37707	-	+
79		139-4	Pseudomonas gessardii	-	5	2	2	1	-	-	2.16	2.12	+
80		11-1	Pseudomonas poae	-	-	-	-	-	-	-	-	-	+
81		72-5	Pseudomonas poae	-	-	-	-	-	-	-	-	-	-
82		137-1	Pseudomonas poae	-	-	-	-	-	-	-	-	-	+
83		142-2	Pseudomonas poae	-	5	5	2	1	-	-	-	3.91	+
84		172-1	Pseudomonas proteolytica	-	-	3	5	-	-	-	2.2	-	+
85	Pseudomonas chlororaphis group	8-3	Pseudomonas fragi	-	-	-	-	5	-	-	-	-	+
86		9-3	Pseudomonas fragi	-	5	4	1	1	-	-	-	2.96976	+
87		18-2	Pseudomonas fragi	-	-	-	-	-	-	-	-	-	-
88		39-1	Pseudomonas fragi	4	4	3	2	1	-	-	-	-	+
89		49-1	Pseudomonas fragi	-	-	-	-	5	-	-	-	-	+
90		53-3	Pseudomonas fragi	-	-	4	4	3	-	-	-	-	+
91		62-4	Pseudomonas fragi	2	2	2	2	1	-	-	2.20213	-	+
92		70-3	Pseudomonas fragi	2	2	2	2	1	2.18085	3.53248	2.87568	-	+
93		73-1	Pseudomonas fragi	-	3	3	3	3	-	-	-	-	+
94		74-4	Pseudomonas fragi	1	1	1	1	1	3.58393	3.60524	3.74243	3.58141	+
95		75-3	Pseudomonas fragi	5	5	3	3	2	-	-	2.27701	-	+
96		84-3	Pseudomonas fragi	-	-	3	2	-	-	-	-	2.0064	+
97		93-4	Pseudomonas fragi	-	-	-	-	-	-	-	-	-	-
98		95-1	Pseudomonas fragi	3	3	2	1	1	-	2.00761	2.46366	3.40191	+
99		97-1	Pseudomonas fragi	5	5	4	4	1	-	-	-	-	+
100		97-2	Pseudomonas fragi	5	5	2	1	1	-	-	2.32261	3.20398	+
101		108-3	Pseudomonas fragi	-	-	5	5	-	-	-	-	-	+
102		112-5	Pseudomonas fragi	5	4	-	4	1	-	-	-	-	+
103		114-4	Pseudomonas fragi	-	5	3	3	2	-	-	-	2.02	+
104		117-1	Pseudomonas fragi	5	4	4	3	-	-	-	-	-	+
105		120-4	Pseudomonas fragi	5	5	5	4	3	-	-	-	-	+
106		126-1	Pseudomonas fragi	5	5	4	4	1	-	-	-	-	+
107		127-2	Pseudomonas fragi	3	3	2	2	1	-	-	-	-	+
108		136-3	Pseudomonas fragi	-	-	-	-	-	-	-	-	-	-
109		136-4	Pseudomonas fragi	5	5	4	2	1	-	-	-	3.38	+
110		148-4	Pseudomonas fragi	5	5	5	4	1	-	-	-	-	+
111		149-1	Pseudomonas fragi	-	-	5	3	3	-	-	-	-	+
112		150-2	Pseudomonas fragi	-	5	5	4	1	-	-	-	-	+
113		173-1	Pseudomonas fragi	-	2	2	3	-	-	2.57	2.52	-	+
114		183-3	Pseudomonas fragi	-	-	3	3	-	-	-	-	-	+
115		25-1	Pseudomonas fragi	4	3	1	-	1	-	-	2.23418	-	+
116		59-3	Pseudomonas fragi	-	-	2	2	2	-	-	-	-	+
117		87-2	Pseudomonas fragi	-	3	3	2	1	-	-	-	3.06205	+
118		140-4	Pseudomonas fragi	-	-	-	-	-	-	-	-	-	+
119		154-4	Pseudomonas fragi	-	-	-	3	2	-	-	-	-	+
120		162-3	Pseudomonas fragi	3	3	3	2	1	-	-	2.1	2.41	+
121		164-4	Pseudomonas fragi	-	3	1	1	1	-	-	2.91	3.81	+
122		13-1	Pseudomonas lundensis	-	-	3	2	2	-	-	-	2.01052	+
123		109-1	Pseudomonas lundensis	-	-	-	-	4	-	-	-	-	+
124	Pseudomonas putida group	13-3	Pseudomonas putida	-	1	1	1	1	-	3.41614	3.33431	-	+
125		78-2	Pseudomonas putida	3	2	2	1	1	-	-	-	3.41214	+
126	Unknown group	68-2	Pseudomonas baetica	5	4	1	2	1	-	-	2.93	2.37	+
127		181-6	Pseudomonas baetica	-	-	2	-	2	-	-	2.00471	-	+
128		160-4	Pseudomonas deceptionensis	-	3	3	3	-	-	2.2	2.05	2.05	+
129		11-2	Pseudomonas lurida	4	3	3	2	1	-	-	2.33295	2.51577	+
130		151-5	Pseudomonas lurida	-	-	5	4	4	-	-	-	-	+
131		81-1	Pseudomonas psychrophila	-	-	-	-	-	-	-	-	-	-
132		90-3	Pseudomonas psychrophila	3	3	2	2	1	-	-	1.9989	3.45419	+
133		120-1	Pseudomonas psychrophila	5	3	2	2	1	-	-	2.08	2.49	+
134		131-1	Pseudomonas psychrophila	-	3	3	-	3	-	-	2.73	-	+
135		137-2	Pseudomonas psychrophila	5	5	3	3	2	-	-	2.27	2.1	+
136		143-3	Pseudomonas psychrophila	-	-	5	3	-	-	-	-	-	+
137		151-1	Pseudomonas psychrophila	-	-	4	1	1	-	-	-	3.56	+
138		169-4	Pseudomonas psychrophila	2	3	4	5	5	2.59	-	-	-	+
139		173-2	Pseudomonas psychrophila	2	2	2	2	1	2.47	2.34	2.36	2.4	+
140		185-1	Pseudomonas psychrophila	-	-	-	-	-	-	-	-	-	-
141		198-5	Pseudomonas psychrophila	1	3	-	-	3	3.3	-	-	-	+
142		200-1	Pseudomonas psychrophila	-	-	-	-	-	-	-	-	-	-
143		79-2	Pseudomonas psychrophila	3	1	1	1	1	-	3.4329	3.4571	3.60524	+
